# Supplementary material for: Shape Memory Response of Tailored Polylactic Acid/Polycaprolactone Blends: A Validated Constitutive Theoretical Investigation and Sensitivity Analysis
Source: Polymers (Basel). 2026 Jun 25;18(13):1577. doi: 10.3390/polym18131577 (PMC13363994; doi:10.3390/polym18131577)
Supplement: Supplementary file 1 [file polymers-18-01577-s001.zip]

Archive with 1 entries (1 files):
- polymers-4373305-supplementary.pdf
